# Supplementary material for: A Synergistic Approach to Atmospheric Water Scavenging
Source: ACS Appl Mater Interfaces. 2023 Jan 30;15(5):7353–8. doi: 10.1021/acsami.2c18920 (PMC10032561; doi:10.1021/acsami.2c18920)
Supplement: Supplementary file 1 — am2c18920_si_001.zip [file am2c18920_si_001.zip]

Archive with 1 entries (1 files):
- acs_AMI_SI_J.tex
