# Supplementary material for: A Synergistic Approach to Atmospheric Water Scavenging
Source: ACS Appl Mater Interfaces. 2023 Jan 30;15(5):7353–8. doi: 10.1021/acsami.2c18920 (PMC10032561; doi:10.1021/acsami.2c18920)
Supplement: Supplementary file 1 — am2c18920_si_001.zip [file am2c18920_si_001.zip › acs_AMI_SI_J.tex]

\documentclass[journal=jacsat,manuscript=article]{achemso}

\usepackage{graphicx}
\usepackage{times}

% The preamble here sets up a lot of new/revised commands and
% environments.  It's annoying, but please do *not* try to strip these
% out into a separate .sty file (which could lead to the loss of some
% information when we convert the file to other formats).  Instead, keep
% them in the preamble of your main LaTeX source file.

\author{Shichao Jiao}
\author{Joseph J. McCarthy}
\email{joe.mccarthy@pitt.edu}
\affiliation[University of Pittsburgh]
{Department of Chemical and Petroleum Engineering, University of Pittsburgh, Pittsburgh, PA 15261 USA}

% Include your paper's title here

\title{Supporting Information}

% Place the author information here.  Please hand-code the contact
% information and notecalls; do *not* use \footnote commands.  Let the
% author contact information appear immediately below the author names
% as shown.  We would also prefer that you don't change the type-size
% settings shown here.

%%%%%%%%%%%%%%%%% END OF PREAMBLE %%%%%%%%%%%%%%%%
\newpage

\begin{document}

% Double-space the manuscript.

% Make the title.

\maketitle

\section*{Materials and Methods}

\subsection*{Preparation of the PHEMA gel.} We have evaluated several concentrations of the HEMA monomer from 20\% to 60\% in order to identify the optimum formula for the PHEMA hydrogel synthesis. For most of the displayed results, a concentration of 25 wt\% was used. The poly(hydroxyethyl methacrylate) gel monomer solution was prepared by homogenously mixing 75 wt\% Deionized Water, 25 wt\% 2-Hydroxyethyl methacrylate (99\%; Sigma-Aldrich), 2.5 wt\% ethylene glycol dimethacrylate (98\%; Sigma-Aldrich) and 1 mg ammonium sulfate (99\%; Sigma-Aldrich) and then the gel is prepared by heating the mixed monomer solution at 65 celsius for 4 hours in a 2 ml glass vial.

\subsection*{Preparation of the low-porosity pure porous gel.} The 200 mg small PMMA particles (Cospheric; particles size ranges from 45-53 micron) and the 100 mg big PMMA particles (average paticles size of 2 mm) were mixed in a 2 ml transparent glass vial, which was then heated at 210 celsius for 30 minutes to fuse the mixed particle matrix. The 1 ml premixed monomer solution was injected into the matrix via syringe to decrease the infiltration time. The gelation was performed at 65 celsius for 4 hours. Then the PMMA particles were dissolved in DCM (99.8\%; Sigma-Aldrich) under stirring for 2 hours. Then the composite is freeze-dried under high vacuum overnight.

\subsection*{Preparation of the high-porosity pure porous gel.} The 200 mg small PMMA particles (Cospheric; particles size ranges from 45-53 micron) and the 100 mg big PMMA particles (average paticles size of 2 mm) were mixed in a 2 ml transparent glass vial, which was then heated at 210 celsius for 30 minutes to fuse the mixed particle matrix. The 200 mg silica particles (Sigma-Aldrich; average particle size of 3 micron) were then infiltrated into matrix via sonication. The 1 ml premixed monomer solution was injected into the matrix via syringe to decrease the infiltration time. The gelation was performed at 65 celsius for 4 hours. Then the PMMA particles were dissolved in DCM (99.8\%; Sigma-Aldrich) under stirring for 2 hours. Then, the silica particles were removed via hydrofluoric acid etching. Finally the composite is freeze-dried under high vacuum overnight.

\subsection*{Preparation of the composite.} The 200 mg small PMMA particles (Cospheric; particles size ranges from 45-53 micron) and the 100 mg big PMMA particles (average particles size of 2 mm) were mixed in a 2 ml transparent glass vial, which was then heated at 210 celsius for 30 minutes to fuse the mixed particle matrix. The 200 mg silica particles (Sigma-Aldrich; average particles size of 3 micron) were then infiltrated into matrix via sonication. The 1 ml premixed monomer solution was injected into the matrix via syringe to decrease the infiltration time. The gelation was performed at 65 celsius for 4 hours. Then the PMMA particles were dissolved in DCM (99.8\%; Sigma-Aldrich) under stirring for 2 hours. Then the composite is freeze-dried under high vacuum overnight.

\subsection*{Water-uptake isothermal measurements.} Relative humidity control was realized by putting dry air though a temperature-controlled water container. After bubbling through the water bath, the humidified air is fed directly to a glove box. For the water-uptake measurements, samples were dried under vacuum inside an opened airtight bag for 2 hours, while the humidity chamber reached desired relative humidity. Then the airtight bags containing samples were transferred into the RH-controlled chamber. After desired time the bags were sealed, and the measurements were made using Mettler Toledo MS105DU.

\subsection*{Absolute dry weight and composite composition determination.} The absolute dry weight of samples was determined by thermogravimetric analysis using TG/DTA200. The temperature was raised to 120 celsius and held for an hour to allow fully water evaporation. And then the temperature was raised up to 600 celsius and held for another hour to completely burn off any organic component (i.e., the hydrogel). The remaining mass was attributed to silica particles.

\subsection*{Characterization of composite structure.} The quality of the hierarchical structure of the composites was observed using JEOL JSM6510 scanning electron microscope operating at 10 kV. All samples were coated with Pt using sputter coater before imaging.

\end{document}
